# Supplementary material for: Environmental and Anthropogenic Factors Shape Major Bacterial Community Types Across the Complex Mountain Landscape of Switzerland
Source: Front Microbiol. 2021 Mar 11;12:581430. doi: 10.3389/fmicb.2021.581430 (PMC7990788; doi:10.3389/fmicb.2021.581430)
Supplement: Supplementary file 1 [file Data_Sheet_1.XLSX]

## Sheet: Rel_abund_assoc_vs_non_assoc_ge
Supplementary table 7
Taxonomic classification of the OTUs associated to the four major environmental factors pH, the plant indicator for nutrients (N), land-use types (LUT) and biogeographic regions (BGR). OTUs.were assigned to the specified factors (rPB > 0.5 and BH adjusted p-value < 0.05) and taxonomically assined to the genus level. For each taxon determined, its taxonomic classification, the number of OTUs assoc…
Taxonomic Classification of OTUs					Number of OTUs for each factor level																				Abundance
					pH					N					LUT				BGR
phylum	class	order	family	genus	pH 2.9-4	pH 4-5	pH 5-6	pH 6-7	pH 7-7.8	N 1.9-2.5	N 2.5-3	N 3-3.5	N 3.5-4	N 4-4.33	alpine grass	arable	forest	meadow	Jura	N. Alps	Cent. Pl.	W. Alps	E. Alps	S. Alps	relative sequence abundance [N]	percentage associated sequences [%]
Acidobacteria	Acidobacteriia	Acidobacteriales	Acidobacteriaceae	Acidipila	2																				0.0585778	40.992
				unclassified	3																				0.0525396	59.5128
				Granulicella	1																				0.0921346	37.4393
				Occallatibacter	3																				0.205547	90.8076
			Koribacteraceae	Candidatus_Koribacter	2	1																			0.167567	47.2557
			unclassified	unclassified	8	6									1										1.5195	73.2358
		Solibacterales	Solibacteraceae	Bryobacter	21	13	3	3	4				3	4										1	0.934321	78.3027
				Candidatus_Solibacter	15	11	7	2	2	1															0.944471	87.6511
				Paludibaculum				1	1																0.0255994	57.7085
				PAUC26f			1																		0.00547468	28.4698
				unclassified		1			1					1											0.0091817	42.9886
		Subgroup_13	unclassified	unclassified	2																				0.0351172	48.0545
		Subgroup_2	unclassified	unclassified	26	9											1								2.33312	70.6259
	AT-s3-28	unclassified	unclassified	unclassified			1	1	1																0.00761554	36.6769
	Blastocatellia	11-24	unclassified	unclassified		1	2	5	4					4											0.101693	28.7854
		Blastocatellales	Blastocatellaceae	Aridibacter										1											0.0168914	45.3609
				JGI_0001001-H03			1	1	1																0.0820167	63.756
				Stenotrophobacter				1	1				1	1											0.157974	95.6829
				unclassified			1	2	2					1		1									0.285261	92.4952
		DS-100	unclassified	unclassified				1	1																0.00428888	17.1516
		Pyrinomonadales	Pyrinomonadaceae	RB41			1	2	3				1	6	2	3			1		1				0.550794	39.0886
	Holophagae	Subgroup_7	unclassified	unclassified		1	2	5	6				1	1	1										0.432502	38.5396
	Subgroup_11	unclassified	unclassified	unclassified			2	1	2				1	1		1		1							0.0665044	80.3733
	Subgroup_15	unclassified	unclassified	unclassified	1			1	2																0.00856491	28.7675
	Subgroup_17	unclassified	unclassified	unclassified			3	8	9																0.146609	43.4554
	Subgroup_18	unclassified	unclassified	unclassified					2																0.033114	78.1652
	Subgroup_22	unclassified	unclassified	unclassified			2	5	7					4		1			1	1	1				0.256854	43.4329
	Subgroup_25	unclassified	unclassified	unclassified					1																0.00580183	17.1463
	Subgroup_5	unclassified	unclassified	unclassified	3	2	6	6	7			1	2	3		4		2	3	1	3				0.356269	91.1289
	Subgroup_6	unclassified	unclassified	unclassified	4	7	26	6	66			1	1	18		1		4	4	1	4				2.82637	63.8688
	Subgroup_9	unclassified	unclassified	unclassified					1																0.00349309	93.7491
	Thermoanaerobaculia	Thermoanaerobaculales	Thermoanaerobaculaceae	Subgroup_10				5	7					1											0.0406223	24.7302
	unclassified	unclassified	unclassified	unclassified										1											0.000160861	8.32726
Actinobacteria	Acidimicrobiia	Actinomarinales	unclassified	unclassified					4																0.0936399	75.0828
		IMCC26256	unclassified	unclassified	25	5	4	6	6										1					1	0.255555	44.5387
		Microtrichales	Iamiaceae	Iamia				3	4																0.0554741	43.9223
			Ilumatobacteraceae	CL500-29_marine_group			2	3	3																0.0494037	38.3492
				Ilumatobacter			1	5	5																0.113871	97.6057
			Microtrichaceae	Sva0996_marine_group					1																0.00146075	25.3805
		unclassified	unclassified	unclassified	4		3	6	6																0.119346	75.4269
	Actinobacteria	Catenulisporales	Actinospicaceae	Actinospica	1																				0.000592507	16.005
		Corynebacteriales	Nocardiaceae	unclassified										1											0.000428638	27.3895
		Frankiales	Acidothermaceae	Acidothermus	5	3		1	1															2	0.264386	69.8925
			Frankiaceae	Jatrophihabitans			1																		0.00634185	15.0037
			Nakamurellaceae	Nakamurella									1	1											0.00121211	10.6309
		Micrococcales	Demequinaceae	Demequina									1	1											0.00241067	87.9008
			Intrasporangiaceae	Oryzihumus												1									0.00158478	42.7733
			Intrasporangiaceae	unclassified									1	1		1									0.0203667	100
		Micromonosporales	Micromonosporaceae	Catelliglobosispora				1	1																0.000721711	100
			Micromonosporaceae	Luedemannella			1	1	1																0.0163461	22.1747
		Propionibacteriales	Nocardioidaceae	Marmoricola												1									0.00888408	74.1216
		Propionibacteriales	Nocardioidaceae	Nocardioides				1	1					2		1									0.0127751	27.4953
		Streptosporangiales	Thermomonosporaceae	Actinocorallia			1	1	1																0.00504488	83.8056
	FFCH16263	unclassified	unclassified	unclassified			1	1	1																0.00340995	99.8218
	MB-A2-108	unclassified	unclassified	unclassified			3	3	2																0.0695993	43.3659
	Thermoleophilia	Gaiellales	Gaiellaceae	Gaiella			2	7	7							1		1	1		1				0.253466	71.5631
	Thermoleophilia		unclassified	unclassified			5	7	7																0.210596	36.5684
	Thermoleophilia	Solirubrobacterales	67-14	unclassified			2	6	6																0.0695648	30.6077
	Thermoleophilia		Solirubrobacteraceae	Conexibacter	7	3		1	1																0.0961237	65.3616
	unclassified	unclassified	unclassified	unclassified	1																				0.0661142	60.8255
Armatimonadetes	Chthonomonadetes	Chthonomonadales	Chthonomonadaceae	Chthonomonas	1																				0.000570414	23.3299
Armatimonadetes	Fimbriimonadia	Fimbriimonadales	Fimbriimonadaceae	unclassified	6	3	1	3	4				1	3		5									0.214133	65.4007
Bacteroidetes	Bacteroidia	Bacteroidetes_VC2.1_Bac22	unclassified	unclassified			1	1	1																0.0088514	81.638
		Chitinophagales	37-13	unclassified	5	4	1	5	6				1	3		1									0.0467642	60.0037
		Chitinophagales	Chitinophagaceae	Dinghuibacter			1	2	2				2	2		2		1	1	1	1				0.0368376	78.6308
		Chitinophagales		Ferruginibacter			3	2	2				3	3		3									0.105788	51.9077
		Chitinophagales		Flavihumibacter									1	1		1									0.00413758	76.071
		Chitinophagales		Flavisolibacter										2		2									0.00841636	33.9006
		Chitinophagales		Niastella				1	2					2		2									0.0115076	56.7212
		Chitinophagales		Parasegetibacter			1	1	1				1	1		1									0.00661288	100
		Chitinophagales		Taibaiella									1	2		2									0.00630792	19.8003
		Chitinophagales		Terrimonas			3	7	7																0.158798	65.9032
		Chitinophagales		unclassified	7	3	1	7	5				2	5		6		3	2	1	2			2	0.832104	66.9207
		Chitinophagales	Saprospiraceae	unclassified			1	5	8				2	2		2		1	1	1	1				0.184889	71.0492
		Chitinophagales	unclassified	unclassified	1																				0.00428129	49.6207
		Cytophagales	Cytophagaceae	Sporocytophaga				1	1					1		1									0.00330953	27.7133
		Cytophagales	Hymenobacteraceae	Adhaeribacter									2	2		2									0.0775341	96.3351
		Cytophagales	Microscillaceae	Chryseolinea				3	3					1											0.0706821	87.6822
		Cytophagales		Ohtaekwangia				3	4					2		1									0.0187254	66.7147
		Cytophagales		OLB12												1									0.00464214	80.6817
		Cytophagales		unclassified			2	7	7				1	5		4									0.191485	47.6677
		Cytophagales	Spirosomaceae	Lacihabitans										1											0.000810079	74.927
		Flavobacteriales	Crocinitomicaceae	Crocinitomix										1		1									0.000954463	18.5024
		Flavobacteriales		Fluviicola										1											0.00145043	8.65737
		Flavobacteriales	Flavobacteriaceae	Flavobacterium			4	5	4			1	3	3		4		1	3	3	3				0.346688	52.455
		Flavobacteriales	NS9_marine_group	unclassified			1	3	3																0.0129119	57.6066
		Sphingobacteriales	AKYH767	unclassified	1	1	7	8	8			1	5	9		6		2	4	1	4				0.165298	62.0893
			CWT_CU03-E12	unclassified	7	1																			0.0322242	82.3179
			env.OPS_17	unclassified	2	2	1	1	1				1	1		1									0.0477964	26.5992
			KD3-93	unclassified				1	1																0.00216616	7.79785
			LiUU-11-161	unclassified			1	1	1																0.00205337	55.3163
			NS11-12_marine_group	unclassified			2	2	2				1	3		3									0.0200431	37.7556
			Sphingobacteriaceae	Mucilaginibacter	4	2								1		1								1	0.0494636	23.7878
			unclassified	unclassified	1	1																			0.0065799	25.0424
		unclassified	unclassified	unclassified	2	1	2	2	2				1	4										1	0.0161108	22.2148
	Ignavibacteria	Kryptoniales	BSV26	unclassified				1	1																0.0143658	25.3068
		OPB56	unclassified	unclassified	4	2		1	1				1	1		1									0.0834864	58.712
		SJA-28	unclassified	unclassified			2	5	5				1	1					1						0.0467247	32.6119
BRC1	unclassified	unclassified	unclassified	unclassified			2	2	2				1	5		1									0.0130514	31.6104
Chlamydiae	Chlamydiae	Chlamydiales	Parachlamydiaceae	Neochlamydia										1											0.000618902	3.08193
			Simkaniaceae	unclassified										1											0.00283337	3.11264
Chloroflexi	AD3	unclassified	unclassified	unclassified	5	3																			0.73868	71.3292
	Anaerolineae	Anaerolineales	Anaerolineaceae	Anaerolinea									1	1											0.0105852	7.22455
				GWD2-49-16			1						1	2		1									0.0301637	79.7856
				unclassified		5	5	8	11				2	6		1		1							0.531876	48.1581
		Ardenticatenales	Ardenticatenaceae	unclassified										1											0.000332433	23.6707
			unclassified	unclassified					1																0.0463618	56.0577
		Caldilineales	Caldilineaceae	Litorilinea			1	1	2					3											0.035969	92.1795
		Caldilineales	Caldilineaceae	unclassified			1	3	6				3	3		1		1							0.0762125	66.4853
		RBG-13-54-9	unclassified	unclassified			2	5	6																0.0587903	34.7698
		SBR1031	A4b	unclassified			6	16	16					12		3									0.267997	54.0057
		SBR1031	unclassified	unclassified	1	2	1	7	9				1	6		2		1							0.0873348	30.9757
		unclassified	unclassified	unclassified		1		1	2					4		2									0.0564711	32.3696
	Chloroflexia	Chloroflexales	Chloroflexaceae	Oscillochloris					1																0.000408365	63.5239
			Herpetosiphonaceae	Herpetosiphon										4		2									0.0185614	60.5215
			Roseiflexaceae	unclassified			3	3	3				1	1		1		1							0.159635	59.0655
		Kallotenuales	AKIW781	unclassified										1											0.00258092	11.8031
		Thermomicrobiales	AKYG1722	unclassified				1	2																0.0161638	62.078
		Thermomicrobiales	JG30-KF-CM45	unclassified		1	1	3	4				1	1		1									0.0487394	30.7161
	Dehalococcoidia	S085	unclassified	unclassified		1	3	7	1				1	2	1	1		1							0.320435	54.5365
		SAR202_clade	unclassified	unclassified	1																				0.00720607	49.6727
		unclassified	unclassified	unclassified				1	1																0.00228727	44.3231
	Gitt-GS-136	unclassified	unclassified	unclassified				1	2																0.146304	64.5139
	JG30-KF-CM66	unclassified	unclassified	unclassified	5	3	1	5	8					1											0.137521	42.7234
	KD4-96	unclassified	unclassified	unclassified			5	11	11										2	1	2				0.585603	70.7236
	Ktedonobacteria	B12-WMSP1	unclassified	unclassified	1	1																			0.00184901	13.3982
		C0119	unclassified	unclassified										1											0.00486369	13.1933
		Ktedonobacterales	JG30-KF-AS9	unclassified	1	1																			0.00176409	3.05536
		Ktedonobacterales	Ktedonobacteraceae	1921-2	1	1																			0.00742158	4.89221
		Ktedonobacterales		unclassified	1	1																			0.0080468	3.4659
	OLB14	unclassified	unclassified	unclassified		1	1	2	3				1	1		1									0.0595157	73.3759
	TK10	unclassified	unclassified	unclassified	1	2	5	5	5						1	1		1							0.28416	74.582
	unclassified	unclassified	unclassified	unclassified	2	2		2	3				1	1		1									0.0156643	16.7872
Cyanobacteria	Melainabacteria	Obscuribacterales	unclassified	unclassified	8	3																		1	0.0604915	40.6009
Dependentiae	Babeliae	Babeliales	UBA12411	unclassified											1										0.000267266	3.62457
			Vermiphilaceae	unclassified										1											0.000847619	1.28464
Elusimicrobia	Elusimicrobia	FCPU453	unclassified	unclassified	1																				0.0010107	14.1708
		Lineage_IV	unclassified	unclassified	5	3	1	1	1					2											0.0337649	51.7016
	Lineage_IIa	unclassified	unclassified	unclassified	5	4	2																		0.0420556	32.0044
	Lineage_IIb	unclassified	unclassified	unclassified				3	3				1	4		2									0.0115817	11.3993
	Lineage_IIc	unclassified	unclassified	unclassified										1											0.00063158	6.87102
Entotheonellaeota	Entotheonellia	Entotheonellales	Entotheonellaceae	unclassified				1	3																0.0330848	60.5517
FCPU426	unclassified	unclassified	unclassified	unclassified	4	1																			0.0362953	45.6035
Fibrobacteres	Fibrobacteria	Fibrobacterales	Fibrobacteraceae	possible_genus_04					1				1	1		2		1							0.0121355	40.8954
				unclassified	1											1									0.00511619	23.1196
Firmicutes	Bacilli	Bacillales	Bacillaceae	Bacillus									1	1											0.00134021	2.34242
	Clostridia	Clostridiales	Caldicoprobacteraceae	Caldicoprobacter										1											3.58758e-05	34.734
	Clostridia	Clostridiales	Clostridiales_Family_XI	Tepidimicrobium										1											1.82116e-05	100
	Clostridia	Clostridiales	Clostridiales_Incertae_Sedis	Proteiniborus												1									0.000139035	100
	Clostridia	Clostridiales	Heliobacteriaceae	Hydrogenispora										1		2									0.000716478	22.1832
	Clostridia	Clostridiales	Peptostreptococcaceae	Paeniclostridium									1	1		1		1							0.00290385	100
	Clostridia	Clostridiales	Peptostreptococcaceae	Romboutsia									1	1		1		1							0.00711965	100
	Clostridia	Clostridiales	Peptostreptococcaceae	Terrisporobacter									1	1											0.000642155	100
	Clostridia	Clostridiales	Ruminococcaceae	Ruminococcaceae_UCG-012										1											7.2313e-05	100
	Erysipelotrichia	Erysipelotrichales	Erysipelotrichaceae	Turicibacter									1	1											0.00101322	98.1353
	unclassified	unclassified	unclassified	unclassified										1											1.33625e-05	2.74318
GAL15	unclassified	unclassified	unclassified	unclassified	1																				0.00117182	4.803
Gemmatimonadetes	BD2-11_terrestrial_group	unclassified	unclassified	unclassified			1	2	7				1	3		1		1							0.0256105	57.4342
	Gemmatimonadetes	Gemmatimonadales	Gemmatimonadaceae	Gemmatimonas	2	2	3	2	2					5		3									0.0546035	23.4869
		Gemmatimonadales	Gemmatimonadaceae	Gemmatirosa	3																				0.0448751	77.6175
		Gemmatimonadales	Gemmatimonadaceae	unclassified	3	1	6	16	15				4	17	1	13		2	1		1	1	1		0.633815	45.9808
	Longimicrobia	Longimicrobiales	Longimicrobiaceae	unclassified				1	1					2		1									0.00523312	40.0852
	S0134_terrestrial_group	unclassified	unclassified	unclassified				2	2					2											0.0211522	45.6066
Hydrogenedentes	Hydrogenedentia	Hydrogenedentiales	Hydrogenedensaceae	unclassified				2	2					1		1									0.008493	18.5877
Kiritimatiellaeota	Kiritimatiellae	WCHB1-41	unclassified	unclassified										1											0.00033826	6.98901
Latescibacteria	Latescibacteria	Latescibacterales	Latescibacteraceae	unclassified				1	1																0.0163122	28.3991
	unclassified	unclassified	unclassified	unclassified			5	13	14				5	9		1		1							0.320967	39.1613
Lentisphaerae	unclassified	unclassified	unclassified	unclassified										1											3.41302e-05	72.7623
Nitrospirae	Nitrospira	Nitrospirales	Nitrospiraceae	Nitrospira			1	1	1				1	4		2									0.609139	83.9322
Omnitrophicaeota	unclassified	unclassified	unclassified	unclassified	1	1		1	2					1											0.00446435	18.2401
Patescibacteria	ABY1	Candidatus_Buchananbacteria	unclassified	unclassified										1											0.000282001	24.4084
	ABY1	Candidatus_Kerfeldbacteria	unclassified	unclassified										1											6.07479e-05	0.951068
	ABY1	Candidatus_Kuenenbacteria	unclassified	unclassified										1											0.000358933	6.51737
	ABY1	Candidatus_Magasanikbacteria	unclassified	unclassified										2		1									0.00857977	6.00345
	Berkelbacteria	unclassified	unclassified	unclassified										3											0.0025501	12.0612
	Gracilibacteria	Candidatus_Peribacteria	unclassified	unclassified										5		2									0.00638226	4.74339
	Kazania	unclassified	unclassified	unclassified												1									0.000390355	9.215
	Microgenomatia	unclassified	unclassified	unclassified										4											0.00321562	10.911
	Parcubacteria	Candidatus_Adlerbacteria	unclassified	unclassified	1	1								2											0.0207022	7.17867
	Parcubacteria	Candidatus_Azambacteria	unclassified	unclassified										2											0.00334893	4.44894
	Parcubacteria	Candidatus_Campbellbacteria	unclassified	unclassified										1											2.34977e-05	0.243569
	Parcubacteria	Candidatus_Doudnabacteria	unclassified	unclassified										2											0.00098535	2.57065
	Parcubacteria	Candidatus_Jorgensenbacteria	unclassified	unclassified	2																				0.00719259	36.1031
	Parcubacteria	Candidatus_Kaiserbacteria	unclassified	unclassified	6	1		2	2				1	7		2									0.0848494	23.318
	Parcubacteria	Candidatus_Nomurabacteria	unclassified	unclassified	1	1	1	2	2					5		1									0.0779904	10.2416
	Parcubacteria	Candidatus_Staskawiczbacteria	unclassified	unclassified										1											4.44871e-05	0.299575
	Parcubacteria	Candidatus_Yanofskybacteria	unclassified	unclassified										1											0.00102152	1.01254
	Parcubacteria	unclassified	unclassified	unclassified	4	2	2	3	3				3	26		2									0.131325	12.7193
	Saccharimonadia	Saccharimonadales	unclassified	unclassified	6	1	1	1	1							2									0.0259505	8.89693
	unclassified	unclassified	unclassified	unclassified	1									2											0.0041787	11.3716
Planctomycetes	BD7-11	unclassified	unclassified	unclassified	2	2		2	2					1		1		1							0.0271461	49.7625
	OM190	unclassified	unclassified	unclassified			9	26	31				1	9		1		1	2	1	2				0.291242	49.4561
	Phycisphaerae	CCM11a	unclassified	unclassified				3	4																0.0942979	34.9151
		mle1-8	unclassified	unclassified				3	3																0.038398	50.0111
		Phycisphaerales	Phycisphaeraceae	AKYG587				6	9				1	1											0.0788767	49.4082
		Phycisphaerales	Phycisphaeraceae	CL500-3				1	2																0.00486872	35.3968
		Phycisphaerales	Phycisphaeraceae	I-8	1																				0.00094693	10.5224
		Phycisphaerales	Phycisphaeraceae	Phycisphaera									1	1		1		1							0.00439532	33.7741
		Phycisphaerales	Phycisphaeraceae	SM1A02		1	3	7	9					3		1		1	1	1	1				0.0706079	25.14
		Phycisphaerales	Phycisphaeraceae	unclassified	2	1	1	3	4				1	2		2		1							0.0251807	45.7147
		Tepidisphaerales	CPla-3_termite_group	unclassified	3	3	1						1	2		2		1							0.0610007	34.59
		Tepidisphaerales	Tepidisphaeraceae	Tepidisphaera												1									0.0034038	31.1298
		Tepidisphaerales	Tepidisphaeraceae	unclassified				1	1					1											0.00520445	44.0567
		Tepidisphaerales	WD2101_soil_group	unclassified	17	1	15	19	22	1			6	1	1	12		3							1.36696	59.4711
		unclassified	unclassified	unclassified			1		1				1	2		1		1							0.00950802	58.6776
	Pla3_lineage	unclassified	unclassified	unclassified			1	2	2					2											0.0213497	54.782
	Pla4_lineage	unclassified	unclassified	unclassified	1	1	3	7	9					2		1			1	1	1				0.0894364	53.0776
	Planctomycetacia	Gemmatales	Gemmataceae	Fimbriiglobus			1	5	5																0.0374232	41.7649
		Gemmatales	Gemmataceae	Gemmata			1	7	7																0.101454	34.2699
		Gemmatales	Gemmataceae	unclassified	41	53	15	22	35	2			3	5	4	4	3	3						3	1.48496	52.8712
		Isosphaerales	Isosphaeraceae	Aquisphaera	2	2								1										1	0.048099	76.0257
		Isosphaerales	Isosphaeraceae	Singulisphaera	3	2																			0.0330171	29.3548
		Isosphaerales	Isosphaeraceae	unclassified	2	2																			0.00877611	26.2783
		Pirellulales	Pirellulaceae	Blastopirellula				1	2																0.0168598	84.9263
		Pirellulales	Pirellulaceae	Pir4_lineage	3	1	5	15	23					4											0.28256	50.7353
		Pirellulales	Pirellulaceae	Pirellula			8	25	28					1					1						0.701775	91.1692
		Pirellulales	Pirellulaceae	unclassified	1	7	7	24	3				2	3		1		1							0.340076	59.9792
		Planctomycetales	Gimesiaceae	unclassified	2	1		2	2																0.0426054	69.9494
		Planctomycetales	Rubinisphaeraceae	Planctomicrobium				1	2																0.0093193	91.6873
		Planctomycetales	Rubinisphaeraceae	SH-PL14				2	3																0.0175148	47.5563
		Planctomycetales	Rubinisphaeraceae	unclassified				1	1																0.0103118	98.477
		Planctomycetales	Schlesneriaceae	Schlesneria				1	1																0.0430865	91.3063
		Planctomycetales	unclassified	unclassified	4	3	9	11	14					4		1									0.269378	66.2447
	unclassified	unclassified	unclassified	unclassified				1	1																0.00307246	20.518
	vadinHA49	unclassified	unclassified	unclassified	6	6								1											0.0380158	18.6278
Proteobacteria	Alphaproteobacteria	Acetobacterales	Acetobacteraceae	Acidicaldus	2	1																		1	0.0356169	82.921
		Acetobacterales	Acetobacteraceae	unclassified	6																			1	0.277639	81.7462
		Azospirillales	Inquilinaceae	Inquilinus	2	2																			0.0292208	84.0164
		Caulobacterales	Caulobacteraceae	Phenylobacterium	1	1	1	1	1																0.147497	67.6778
		Caulobacterales	Caulobacteraceae	PMMR1	2																				0.00372953	20.6886
		Caulobacterales	Caulobacteraceae	unclassified	8	1																		1	0.14248	72.2955
		Caulobacterales	Hyphomonadaceae	Hirschia				1	1																0.0355367	59.8975
		Caulobacterales	Hyphomonadaceae	SWB02				1	2																0.0248097	29.425
		Dongiales	Dongiaceae	Dongia				1	1																0.15148	78.8587
		Elsterales	Elsteraceae	unclassified																				1	0.00316985	8.72324
		Elsterales	unclassified	unclassified	11	5	1	1	1															1	0.281405	37.1693
		Elsterales	URHD0088	unclassified		1																			0.0225851	58.0761
		Micropepsales	Micropepsaceae	unclassified	4	2	1										1								0.375482	65.4228
		Rhizobiales	A0839	unclassified				3	3																0.0275918	21.2345
		Rhizobiales	Amb-16S-1323	unclassified				1	1																0.00567244	10.4536
		Rhizobiales	Beijerinckiaceae	Microvirga				1	1																0.013238	39.9346
		Rhizobiales	Beijerinckiaceae	Roseiarcus	3	1																		1	0.23155	97.6394
		Rhizobiales	Devosiaceae	unclassified				1	1																0.0041199	5.47527
		Rhizobiales	Hyphomicrobiaceae	Hyphomicrobium																		1	1		0.0250297	69.1587
		Rhizobiales	Hyphomicrobiaceae	Pedomicrobium			1	2	2																0.196781	94.0403
		Rhizobiales	KF-JG30-B3	unclassified											1		2								0.193505	89.3664
		Rhizobiales	Labraceae	Labrys				1	1																0.00824333	22.7334
		Rhizobiales	Methyloligellaceae	unclassified			1	1	2							1		1	1	1	1				0.19216	98.4044
		Rhizobiales	Rhizobiaceae	Pseudaminobacter			1	1	2																0.177007	100
		Rhizobiales	Rhizobiaceae	unclassified					1																0.0825855	50.9719
		Rhizobiales	Rhizobiales_Incertae_Sedis	Bauldia	1	1	2	2	2					1											0.0868095	63.5849
		Rhizobiales	Rhizobiales_Incertae_Sedis	Nordella			2	2	2																0.186185	51.4956
		Rhizobiales	unclassified	unclassified			1	3	4				1	1		1									0.0934515	60.0901
		Rhizobiales	Xanthobacteraceae	GAS113	1	1																			0.02269	100
		Rhizobiales	Xanthobacteraceae	Pseudolabrys	1																				0.00370442	3.23502
		Rhizobiales	Xanthobacteraceae	Rhodoplanes			1	2	2																0.240555	22.1043
		Rhizobiales	Xanthobacteraceae	unclassified	2	1		1	1								1								0.536434	27.4214
		Rhodobacterales	Rhodobacteraceae	Amaricoccus				1	2				1	1											0.0100388	95.0172
		Rhodobacterales	Rhodobacteraceae	Oceanicella					2																0.00692731	95.6077
		Rhodobacterales	Rhodobacteraceae	Tabrizicola				1	1																0.00594266	98.8668
		Rhodobacterales	Rhodobacteraceae	unclassified										1											0.00154253	51.6667
		Rhodospirillales	Rhodospirillaceae	unclassified	2	1		1	1																0.0263536	52.2994
		Rickettsiales	Midichloriaceae	Candidatus_Jidaibacter																				1	0.000682075	16.8765
		Rickettsiales	Midichloriaceae	Lyticum	1																				0.00204496	100
		Rickettsiales	SM2D12	unclassified	8	4																		1	0.0558527	47.8257
		Rickettsiales	unclassified	unclassified	1	1																			0.00237188	21.2435
		Sphingomonadales	Sphingomonadaceae	Altererythrobacter				2	2					3		1									0.0573768	99.8413
		Sphingomonadales	Sphingomonadaceae	Ellin6055				1	1																0.347671	95.1178
		Sphingomonadales	Sphingomonadaceae	Sphingomonas				3	3					1		1									0.462735	70.6873
		Sphingomonadales	Sphingomonadaceae	Sphingorhabdus										1											0.0155775	53.7641
		Tistrellales	Geminicoccaceae	Candidatus_Alysiosphaera				1	1																0.0298441	73.9336
		Tistrellales	Geminicoccaceae	unclassified					3																0.00929451	93.3457
		unclassified	unclassified	unclassified	1	7	4	6	8					7		2								1	0.202372	33.011
	Deltaproteobacteria	Bdellovibrionales	Bacteriovoracaceae	Peredibacter										2											0.000437664	3.64505
	Deltaproteobacteria	Bdellovibrionales	Bdellovibrionaceae	Bdellovibrio	9	6	1	1	2					3											0.0375219	22.5689
	Deltaproteobacteria	Bdellovibrionales	Bdellovibrionaceae	OM27_clade			1	7	8				1	7		2		1							0.0463085	66.4459
	Deltaproteobacteria	Desulfuromonadales	Geobacteraceae	Geobacter												1		1							0.0170142	5.29599
	Deltaproteobacteria	Desulfuromonadales	unclassified	unclassified												1		1							0.00236764	77.0927
	Deltaproteobacteria	MBNT15	unclassified	unclassified		2	4	6	8				1	1											0.135407	24.5443
	Deltaproteobacteria	Myxococcales	27F-1492R	unclassified				1	1																0.00424268	42.3401
	Deltaproteobacteria		Archangiaceae	Anaeromyxobacter	3																				0.00859811	9.00511
	Deltaproteobacteria		bacteriap25	unclassified			1	3	4					3											0.134507	71.0499
	Deltaproteobacteria		BIrii41	unclassified			4	9	12				2	1		3		2							0.178836	67.5102
	Deltaproteobacteria		Blfdi19	unclassified				1	1				1	1											0.00281719	7.89927
	Deltaproteobacteria		Eel-36e1D6	unclassified					2																0.00687945	52.8041
	Deltaproteobacteria		FFCH16767	unclassified										2											0.0017925	33.5754
	Deltaproteobacteria		Haliangiaceae	Haliangium	2	5	8	2	25				5	15		7		6	3	1	3				0.334399	48.445
	Deltaproteobacteria		mle1-27	unclassified	1		2	3	3				1	1											0.0150991	37.3306
	Deltaproteobacteria		Myxococcaceae	Aggregicoccus			1	1	1																0.0226081	90.3092
	Deltaproteobacteria		Nannocystaceae	Nannocystis				1	2					4											0.0100801	66.5099
	Deltaproteobacteria		Nannocystaceae	unclassified				1	1					2		1									0.00757329	98.8481
	Deltaproteobacteria		P3OB-42	unclassified	1		2	3	3					7											0.0198541	45.4259
	Deltaproteobacteria		Phaselicystidaceae	Phaselicystis			1	2	2																0.0711531	75.3617
	Deltaproteobacteria		Polyangiaceae	Pajaroellobacter	18	11	2	2	2			1	1	2		2		2	1	1	1			3	0.210982	62.459
	Deltaproteobacteria		Polyangiaceae	Sorangium				1	1					2		1									0.0028338	36.19
	Deltaproteobacteria		Polyangiaceae	unclassified	2	1	2	3	3				1	1		1		1							0.0333528	52.3205
	Deltaproteobacteria		Sandaracinaceae	Sandaracinus				4	4					1											0.00893046	45.9349
	Deltaproteobacteria		Sandaracinaceae	unclassified			1	4	6				1	8		3									0.0241487	30.0211
	Deltaproteobacteria		unclassified	unclassified	8	4	4	2	3					7		1								2	0.0834958	26.7928
	Deltaproteobacteria	NB1-j	unclassified	unclassified			1	7	1																0.253935	51.6879
	Deltaproteobacteria	Oligoflexales	0319-6G20	unclassified	5																			1	0.00691289	5.7074
	Deltaproteobacteria		Oligoflexaceae	Silvanigrella	1	1																			0.00268479	38.2704
	Deltaproteobacteria		Oligoflexaceae	unclassified	1	1								1											0.00069358	3.74709
	Deltaproteobacteria	PB19	unclassified	unclassified			1	1	1					1		1									0.00754408	58.5474
	Deltaproteobacteria	RCP2-54	unclassified	unclassified	7	6	2	2	2					1		1			1		1				0.407272	86.117
	Deltaproteobacteria	unclassified	unclassified	unclassified			3	7	5				2	4		2		2	1	1	1				0.117345	45.5826
	Gammaproteobacteria	Betaproteobacteriales	A21b	unclassified		3	1			1				1	1	1									0.158776	40.786
	Gammaproteobacteria		B1-7BS	unclassified					1							1									0.0547981	55.4699
	Gammaproteobacteria		Burkholderiaceae	Burkholderia-Caballeronia-Paraburkholderia	2	1																			0.145146	71.8026
	Gammaproteobacteria			Caenimonas			1	2	2					1		2									0.0498192	96.1665
	Gammaproteobacteria			Collimonas	1	1																			0.0347577	93.5993
	Gammaproteobacteria			Leptothrix				1	1																0.0146457	49.1195
	Gammaproteobacteria			Massilia												1									0.153619	88.2555
	Gammaproteobacteria			Ramlibacter										1		1									0.0185878	69.7911
	Gammaproteobacteria			Rubrivivax			1	1	1																0.014908	100
	Gammaproteobacteria			unclassified	1	2	2	3	7			1	1	1											0.547869	66.7331
	Gammaproteobacteria		Methylophilaceae	Methylotenera									1	3		3									0.0150719	89.0563
	Gammaproteobacteria		Nitrosomonadaceae	Ellin6067		2	3	6	6				1	1											0.43905	73.6462
	Gammaproteobacteria			GOUTA6											1										0.00392985	2.84353
	Gammaproteobacteria			mle1-7				1	1																0.021964	11.915
	Gammaproteobacteria			MND1			3	5	8				1	2		1									0.402301	49.2099
	Gammaproteobacteria			Nitrosospira										1		1									0.0086746	100
	Gammaproteobacteria			unclassified	1	1																			0.0158259	56.804
	Gammaproteobacteria		Rhodocyclaceae	Dechloromonas									1	1		1									0.0105631	61.7684
	Gammaproteobacteria		Rhodocyclaceae	Dechlorosoma												1									0.00548894	100
	Gammaproteobacteria		Rhodocyclaceae	unclassified									1												0.0048141	13.1599
	Gammaproteobacteria		SC-I-84	unclassified			3	4	6				4	4	1	3		1							0.262752	36.5682
	Gammaproteobacteria		TRA3-20	unclassified				6	7																0.508156	60.2951
	Gammaproteobacteria		unclassified	unclassified																		1			0.00497906	4.6671
	Gammaproteobacteria	CCD24	unclassified	unclassified				1	3					1											0.136695	95.429
	Gammaproteobacteria	Gammaproteobacteria_Incertae_Sedis	Gammaproteobacteria_Incertae_Sedis_Unknown_Family	Acidibacter	4	3	2	3	3					1											0.649887	85.0626
	Gammaproteobacteria	Gammaproteobacteria_Incertae_Sedis		Candidatus_Ovatusbacter										1											4.86019e-05	0.426349
	Gammaproteobacteria	JG36-GS-52	unclassified	unclassified					1				1	1											0.0221941	52.0657
	Gammaproteobacteria	JG36-TzT-191	unclassified	unclassified	3	1																			0.0492847	34.6745
	Gammaproteobacteria	KF-JG30-C25	unclassified	unclassified				1	1							1									0.0108327	28.4581
	Gammaproteobacteria	KI89A_clade	unclassified	unclassified			2	1																	0.0692361	97.5441
	Gammaproteobacteria	Oceanospirillales	Pseudohongiellaceae	BIyi10										1		1									0.00337991	72.5608
	Gammaproteobacteria	Oceanospirillales	unclassified	unclassified										1		1									0.00679806	100
	Gammaproteobacteria	PLTA13	unclassified	unclassified				1	2																0.189156	54.4156
	Gammaproteobacteria	R7C24	unclassified	unclassified										3		2									0.0213862	35.7664
	Gammaproteobacteria	Salinisphaerales	Solimonadaceae	Polycyclovorans				2	2																0.0392447	64.0916
	Gammaproteobacteria	Salinisphaerales	Solimonadaceae	unclassified	1																			1	0.00124937	25.0636
	Gammaproteobacteria	Steroidobacterales	Steroidobacteraceae	Steroidobacter	1	1		1	3																0.0869923	74.1291
	Gammaproteobacteria	Steroidobacterales	Steroidobacteraceae	unclassified				1	1				2	3											0.16383	75.4221
	Gammaproteobacteria	Steroidobacterales	Woeseiaceae	JTB255_marine_benthic_group			1	1	1																0.0112437	91.6024
	Gammaproteobacteria	Steroidobacterales	Woeseiaceae	Woeseia					1																0.00341151	41.7155
	Gammaproteobacteria	unclassified	unclassified	unclassified	3	1		1	2				1	4		1									0.0685175	28.092
	Gammaproteobacteria	WD260	unclassified	unclassified	2	1																			0.765377	92.63
	Gammaproteobacteria	Xanthomonadales	Rhodanobacteraceae	Rhodanobacter	1	1																			0.0729941	46.8429
	Gammaproteobacteria	Xanthomonadales	Rhodanobacteraceae	Tahibacter			1																		0.000918515	11.9179
	Gammaproteobacteria	Xanthomonadales	Rhodanobacteraceae	unclassified				3	4					1		1			1	1	1				0.0335718	22.5447
	Gammaproteobacteria	Xanthomonadales	unclassified	unclassified					2					1					1						0.0125832	71.751
	Gammaproteobacteria	Xanthomonadales	Xanthomonadaceae	Arenimonas			2	6	6				2	3		2									0.134331	76.5421
	Gammaproteobacteria	Xanthomonadales		Lysobacter				2	3					2		2									0.13286	72.73
	Gammaproteobacteria	Xanthomonadales		unclassified				1	1				1	1		1									0.0565084	60.1625
Rokubacteria	NC10	Rokubacteriales	unclassified	unclassified		1	2	4	6				1	1		1									0.751726	60.0634
Spirochaetes	Leptospirae	Leptospirales	Leptospiraceae	Turneriella										1											0.000739368	21.6658
Verrucomicrobia	Verrucomicrobiae	Chthoniobacterales	Chthoniobacteraceae	Candidatus_Udaeobacter		2	4	3	2				1	1		1		1	1		1				3.36513	49.4032
		Chthoniobacterales	Chthoniobacteraceae	Chthoniobacter	8	4	9	1	13		1	1	4	4		3		1	1	1	1			1	0.865075	46.0666
		Chthoniobacterales	Chthoniobacteraceae	LD29										1											0.00017718	0.795568
		Chthoniobacterales	Chthoniobacteraceae	unclassified										1											0.00588041	8.94719
		Chthoniobacterales	Terrimicrobiaceae	Terrimicrobium	1								1	1		1									0.00772481	52.9958
		Chthoniobacterales	unclassified	unclassified									1	1		1		1							0.0010634	35.6501
		Chthoniobacterales	Xiphinematobacteraceae	Candidatus_Xiphinematobacter	2	2	1	1	1																0.677192	77.7373
		Methylacidiphilales	Methylacidiphilaceae	unclassified	3	3								1											0.280752	44.2117
		Opitutales	Opitutaceae	Alterococcus					1																0.0106318	73.6212
		Opitutales	Opitutaceae	Diplosphaera												1		1							0.020291	99.7777
		Opitutales	Opitutaceae	Lacunisphaera	1		1	2	2																0.242047	55.4569
		Opitutales	Opitutaceae	Opitutus	2		1	2	2				2	2		2		1							0.236295	47.575
		Opitutales	Opitutaceae	unclassified	8	1																			0.0949076	32.4475
		Opitutales	Puniceicoccaceae	unclassified	1																				0.0174734	40.5129
		Pedosphaerales	Pedosphaeraceae	ADurb.Bin063-1	1	2	1												2	2	2				0.389173	57.7138
		Pedosphaerales	Pedosphaeraceae	Pedosphaera	3	2																			0.0430807	58.3409
		Pedosphaerales	Pedosphaeraceae	unclassified	27	11	22	26	31				1	26		12		5	3	2	3			3	2.74576	59.9082
		S-BQ2-57_soil_group	unclassified	unclassified	2	2	2	1	1				2	2		1		1							0.252364	57.2863
		UA11	unclassified	unclassified				1	1																0.00821309	53.3656
		unclassified	unclassified	unclassified										2		1									0.00261307	10.7543
		Verrucomicrobiales	Rubritaleaceae	Luteolibacter			3	6	8				2	4		2		1							0.260123	95.9578
		Verrucomicrobiales	Verrucomicrobiaceae	Prosthecobacter				1	1																0.000788539	5.01958
		Verrucomicrobiales	Verrucomicrobiaceae	Roseimicrobium	1		2	4	6					1		1									0.0534132	72.1968
		Verrucomicrobiales	Verrucomicrobiaceae	unclassified	2		2	6	7				1	2										1	0.172475	81.8449
		Verrucomicrobiales	Verrucomicrobiaceae	Verrucomicrobium										1											0.000822115	19.9906
WPS-2	unclassified	unclassified	unclassified	unclassified	16	6																		1	0.383542	70.9314
WS2	unclassified	unclassified	unclassified	unclassified												1									0.000485749	3.0312
